# Supplementary material for: Safety evaluation of saffron extracts in early and established atherosclerotic New Zealand white rabbits
Source: PLoS One. 2024 Jan 11;19(1):e0295212. doi: 10.1371/journal.pone.0295212 (PMC10783933; doi:10.1371/journal.pone.0295212)
Supplement: S1 File — https://doi.org/10.6084/m9.figshare.24258571. (XLSX) [file pone.0295212.s001.xlsx]

## Sheet: Data
early atherosclerosis		Baseline	Pre-treatment	Post-treatment
	B1DW	1.81	2.07	2.07
	B1DW	1.88	2.65	2.39
	B1DW	1.81	2.45	2.46
	B1DW	1.91	2.36	2.44
	MEAN	1.8525	2.3825	2.34
	SEM	0.02529	0.120511	0.0911958
	B1S50	2.54	2.89	2.79
	B1S50	2.51	2.87	2.72
	B1S50	2.55	3.07	3.03
	B1S50	2.38	2.28	2.38
	B1S50	2.22	2.59	2.49
	MEAN	2.44	2.74	2.682
	SEM	0.062849	0.138275	0.114516
	B1S100	2.39	2.66	2.57
	B1S100	2.31	2.56	2.15
	B1S100	2.44	2.88	2.76
	B1S100	2.19	2.36	2.28
	B1S100	2.26	2.43	2.49
	MEAN	2.318	2.578	2.45
	SEM	0.0446542	0.0915642	0.107471
established atherosclerosis	B2DW	2.09	2.51	2.23
	B2DW	2.22	2.34	2.26
	B2DW	2.35	2.6	2.55
	B2DW	1.95	2.21	2.73
	MEAN	2.1525	2.415	2.4425
	SEM	0.0858657	0.0870345	0.119957
	B2S50	2.32	2.64	2.14
	B2S50	2.45	2.87	2.85
	B2S50	2.55	2.8	2.77
	B2S50	2.58	2.94	2.76
	B2S50	2.68	2.67	1.87
	MEAN	2.516	2.784	2.478
	SEM	0.0612046	0.0573236	0.198378
	B2S100	2.42	2.5	2.73
	B2S100	2.62	2.9	2.75
	B2S100	2.58	2.78	3.01
	B2S100	2.63	3.13	2.68
	B2S100	2.36	2.66	2.68
	MEAN	2.522	2.794	2.77
	SEM	0.0553534	0.106939	0.061563
