# Supplementary material for: Safety evaluation of saffron extracts in early and established atherosclerotic New Zealand white rabbits
Source: PLoS One. 2024 Jan 11;19(1):e0295212. doi: 10.1371/journal.pone.0295212 (PMC10783933; doi:10.1371/journal.pone.0295212)
Supplement: S2 File — https://doi.org/10.6084/m9.figshare.24258607. (XLSX) [file pone.0295212.s002.xlsx]

## Sheet: LIPID PROFILE DATA
groups	id	ldl_baseline	ldl_pretreatment	ldl_posttreatment	tc_baseline	tc_pretreatment	tc_posttreatment	tg_baseline	tg_pretreatment	tg_posttreatment	hdl_baseline	hdl_pretreatment	hdl_posttreatment
early s50	46	0.33	11.09	1.61	1.12	10.78	1.7	0.4	0.55	0.31	0.7	0.8	0.29
early s50	47	0.52	13.69	3.6	1.05	14.7	3.7	0.51	0.46	0.63	0.45	0.81	0.43
early s50	48	0.57	19.72	0.63	1.07	18.72	1.21	0.65	0.53	0.92	0.43	0.8	0.38
early s50	49	0.23	11.46	0.29	1.05	12.19	0.92	0.58	0.26	0.82	0.7	1.49	0.49
early s50	52	0.08	3.09	0.2	0.55	3.08	0.34	0.58	0.25	0.37	0.41	0.25	0.1
MEAN		0.346	11.81	1.266	0.968	11.894	1.574	0.544	0.41	0.61	0.538	0.83	0.338
SEM		0.0908075	2.67191	0.634796	0.105281	2.58344	0.57527	0.0422611	0.0650385	0.120042	0.0664379	0.196749	0.0679264
early s100	53	0.06	5.21	0.08	0.68	6.22	0.46	0.56	0.45	0.62	0.57	1.3	0.25
early s100	54	0.23	7.02	1.01	0.97	7.46	1.97	0.39	0.24	1.37	0.72	0.87	0.73
early s100	55	2.25	13.92	1.55	2.49	14.12	2.52	0.69	0.77	1.95	0.36	0.94	0.4
early s100	56	0.21	5.13	0.18	0.59	5.73	0.48	0.47	0.28	0.63	0.31	0.82	0.14
early s100	57	1.39	8.06	0.2	1.57	8.4	0.57	0.4	0.29	0.94	0.28	0.86	0.17
MEAN		0.828	7.868	0.604	1.26	8.386	1.2	0.502	0.406	1.102	0.448	0.958	0.338
SEM		0.42821	1.61159	0.289596	0.352023	1.50802	0.435787	0.0559821	0.0978059	0.252218	0.0848175	0.0876584	0.107861
early dw	16	0.88	20.58	17.09	1.69	20.51	16.1	0.95	0.94	1.86	0.59	0.96	0.39
early dw	17	0.12	24.4	8.45	1.12	22.85	8.04	2.66	1.15	1.39	0.28	0.8	0.13
early dw	18	0.22	36.91	6.73	1.21	34.7	6.87	1.41	1.44	3.32	0.69	0.6	0.57
early dw	20	0.09	12.35	2.25	0.61	12.73	3.04	1.18	1.08	1.99	0.21	0.55	0.43
MEAN		0.3275	23.56	8.63	1.1575	22.6975	8.5125	1.55	1.1525	2.14	0.4425	0.7275	0.38
SEM		0.186251	5.11104	3.10803	0.221261	4.54807	2.74529	0.381729	0.105307	0.413904	0.116717	0.0944612	0.0918332
est s50	36	0.18	7.29	0.78	0.88	7.81	1.62	1.71	0.59	1.2	0.41	0.83	0.58
est s50	37	0.66	29.04	5.72	1.49	28.51	5.68	1.25	0.47	0.7	0.59	1.17	0.64
est s50	38	0.27	22.02	4.04	1.31	23.25	5.23	1.03	1.15	1.83	0.89	1.5	0.99
est s50	39	0.38	18.96	0.7	1.21	19.16	1.31	0.87	0.28	1.01	0.71	0.53	0.52
est s50	40	0.16	9.97	6.67	0.68	9.97	7.09	0.92	0.33	1.7	0.39	0.81	0.8
MEAN		0.33	17.456	3.582	1.114	17.74	4.186	1.156	0.564	1.288	0.598	0.968	0.706
SEM		0.091214	3.97913	1.23438	0.14699	3.92012	1.15349	0.153154	0.156256	0.211457	0.0939361	0.167284	0.084947
est s100	41	0.52	26.67	1.54	1.01	25.38	1.9	0.8	0.72	0.84	0.43	0.94	0.36
est s100	42	0.05	5.7	2.58	0.59	6.15	2.78	0.74	0.24	0.46	0.33	0.7	0.43
est s100	43	0.16	11.54	0	0.87	11.29	0.71	1.39	0.52	3.06	0.57	0.85	0.16
est s100	44	0.49	11.37	0.65	1.58	11.98	1.47	1.07	0.3	0.5	1.03	1.15	0.88
est s100	45	0.3	9.53	0.1	1.12	9.61	0.49	0.95	0.4	0.92	0.75	0.59	0.2
MEAN		0.304	12.962	0.974	1.034	12.882	1.47	0.99	0.436	1.156	0.622	0.846	0.406
SEM		0.0912469	3.58456	0.48565	0.162807	3.28309	0.414669	0.115456	0.0854166	0.484537	0.124032	0.0969845	0.128515
est dw	32	0.17	19.33	4.4	0.71	22.88	1.31	2.12	0.7	0.6	0.39	0.51	0.49
est dw	51	0.24	20.25	3.23	1.39	10.52	7.28	1.33	0.74	1.79	0.46	0.56	0.54
est dw	58	1.95	8.28	6.39	2.3	19.95	2.03	2.19	0.33	1.75	0.58	1.01	0.85
est dw	59	0.24	20.75	1.32	1.12	8.68	5.49	0.32	1.07	0.4	0.51	0.86	0.51
MEAN		0.65	17.1525	3.835	1.38	15.5075	4.0275	1.49	0.71	1.135	0.485	0.735	0.5975
SEM		0.433647	2.97208	1.06217	0.337021	3.48305	1.41694	0.436024	0.151383	0.368974	0.040104	0.119896	0.0847914
