# Supplementary material for: Safety evaluation of saffron extracts in early and established atherosclerotic New Zealand white rabbits
Source: PLoS One. 2024 Jan 11;19(1):e0295212. doi: 10.1371/journal.pone.0295212 (PMC10783933; doi:10.1371/journal.pone.0295212)
Supplement: S3 File — https://doi.org/10.6084/m9.figshare.24258616. (XLSX) [file pone.0295212.s003.xlsx]

## Sheet: DATA
Groups	ID	Creatinine_baseline	Creatinine_pretreatment	Creatinine_posttreatment	Urea_baseline	Urea_pretreatment	Urea_posttreatment	AST_baseline	AST_pretreatment	AST_posttreatment	ALP_baseline	ALP_pretreatment	ALP_posttreatment	ALT_baseline	ALT_pretreatment	ALT_posttreatment	GGT_baseline	GGT_pretreatment	GGT_posttreatment	Glucose_baseline	Glucose_pretreatment	Glucose_posttreatment
6	16	137	167	167	4.8	12.1	7.9	20.9	5.8	18.8	83	122	98	43.1	14.8	30.9	9	9	9	8.33	7.29	8.47
6	17	112	148	50	4.5	7.4	4.1	54.8	10.4	8.4	168	129	48	46	11.7	12.5	12	12	19	9.21	10.33	7.46
6	18	136	103	136	4.5	8.6	5.8	49.7	49.7	15.2	128	54	127	71.9	3.9	27.5	8	8	5	8.69	7.75	7.33
6	20	98	114	104	4.8	7.9	5.1	26	26	7.4	195	150	217	61.7	20.8	23.8	6	6	4	8.27	8.63	6.75
10	32	100	111	63	4.8	6.4	8.2	40.3	18.6	4.3	82	45	38	61.1	9	15.7	12	12	12	7.28	9.66	7.1
10	50	103	109	94	9.8	7.5	5.6	82.8	34.3	59	78	60	57	47.5	11.7	23.5	6	6	5	11.16	12.85	6.61
10	51	97	110	100	9.6	7.3	6.4	25.6	26.3	52.5	68	51	50	43.9	28.9	34.6	6	7	5	8.95	11.19	7.24
10	58	103	123	95	7.4	6.2	3.9	34.7	24	37.8	132	87	93	42.7	23.3	25.9	5	5	3	11.14	12.85	6.32
10	59	88	98	46	6.5	9	21.7	28	24.5	163.1	106	49	36	33.3	18.1	68.8	8	10	16	9.33	9.3	9
8	36	99	100	60	10.2	7.5	6.9	18.1	34.5	29.3	104	66	27	29.4	25.7	26.9	7	5	7	7.19	9.71	7.49
8	37	101	67	83	9.9	5.7	3.8	12.3	47.7	40.9	157	83	54	21.8	28.5	19.3	7	7	7	9.67	9.51	7.05
8	38	80	88	106	9.7	4.9	4.6	7.9	29.2	29.2	102	126	87	22.9	17.5	22.9	5	8	8	8.29	9.05	7.16
8	39	75	99	83	10.2	6.5	5.5	6	85.5	39.2	133	53	69	15.1	11.2	22.7	5	5	9	8.83	11.23	6.57
8	40	61	79	57	8.9	6.8	5.9	5.1	55	34.2	72	36	23	21.2	29.7	30.4	2	10	8	10.11	12.06	6.16
9	41	116	108	100	9	6.7	3.9	12.4	53.5	75.9	118	71	70	25.8	22	29.8	15	13	13	7.57	8.87	6.44
9	42	89	90	123	9.3	6	5.8	9	39.2	38.5	129	87	135	20	17.9	26.7	4	4	7	13.87	11.17	6.4
9	43	73	77	94	8.2	4.9	5.2	9.9	44.9	35.4	177	72	178	22.5	23.3	26.5	7	9	6	9.05	11.68	7
9	44	76	83	81	9	5.2	4.2	5.6	26.3	28.4	220	127	148	32	47.3	61.8	11	9	14	9.22	10.71	6.4
9	45	87	110	88	10.6	7.2	5.4	7.3	23.6	37.5	143	106	166	17.7	16.7	25.8	10	9	10	10.83	12.25	6.56
4	46	77	78	93	7.8	5.5	4	48.3	27.9	46.7	172	127	56	50.7	25.6	30.4	11	7	6	15.62	9.84	6.62
4	47	96	90	108	7.1	6.6	4.6	33.5	60	84.1	57	71	42	43.6	34.7	38.5	7	5	5	11.37	12.45	6.91
4	48	115	83	108	10.9	7.2	4.5	32.5	50.2	45.4	77	87	52	45.5	42.4	31.8	7	6	4	8.14	11.37	6.43
4	49	123	107	141	8.8	6.7	5.1	28.1	85.5	34.4	127	64	97	52.3	73.9	46.1	11	19	11	9.51	8.45	6.65
4	52	80	75	96	7.8	6.4	4.4	19.9	30.7	31.6	71	73	59	60.1	39.3	45.1	3	4	3	6.22	9.3	5.96
5	53	73	79	85	7.3	5.7	4.4	15.9	24	50.4	85	87	69	34.1	24.9	42.5	5	3	5	7.55	9.94	6.84
5	54	78	81	80	6.7	6.9	5	19.9	73.3	48	73	72	24	24.4	50.3	28.7	7	7	8	7.64	7.73	6.72
5	55	105	88	112	4.8	6	4.9	19.9	31.6	25.4	46	71	46	24	15.3	19.5	6	5	5	8.03	10.74	6.55
5	56	123	82	103	9.8	5.2	4.2	87.7	46.4	42	79	49	59	71.4	50.7	49.7	5	6	4	8.19	11.19	6.97
5	57	79	65	98	9.8	6.7	5.6	25.2	84	39.6	73	85	87	41.3	92.6	39.2	9	9	4	8.98	8.17	7.63

## Sheet: COLUMN EXPLANATION
COLUMN EXPLANATION
	Group
6	Early atherosclerosis - distilled water (placebo)
4	Early atherosclerosis - saffron 50mg/kg/day (S50)
5	Early atherosclerosis - saffron 100mg/kg/day (S100)
10	Established atherosclerosis - distilled water (placebo)
8	Established atherosclerosis - saffron 50mg/kg/day (S50)
9	Established atherosclerosis - saffron 100mg/kg/day (S100)
