# Supplementary material for: Safety evaluation of saffron extracts in early and established atherosclerotic New Zealand white rabbits
Source: PLoS One. 2024 Jan 11;19(1):e0295212. doi: 10.1371/journal.pone.0295212 (PMC10783933; doi:10.1371/journal.pone.0295212)
Supplement: S4 File — https://doi.org/10.6084/m9.figshare.24258625. (XLSX) [file pone.0295212.s004.xlsx]

## Sheet: DATA
Groups	ID	WBC_baseline	WBC_pretreatment	WBC_posttreatment	RBC_baseline	RBC_pretreatment	RBC_posttreatment	HGB_baseline	HGB_pretreatment	HGB_posttreatment	HCT_baseline	HCT_pretreatment	HCT_posttreatment	MCV_baseline	MCV_pretreatment	MCV_posttreatment	MCH_baseline	MCH_pretreatment	MCH_posttreatment	MCHC_baseline	MCHC_pretreatment	MCHC_posttreatment	PLT_baseline	PLT_pretreatment	PLT_posttreatment	NEUT_baseline	NEUT_pretreatment	NEUT_posttreatment	LYMPH_baseline	LYMPH_pretreatment	LYMPH_posttreatment	MONO_baseline	MONO_pretreatment	MONO_posttreatment	EO_baseline	EO_pretreatment	EO_posttreatment	BASO_baseline	BASO_pretreatment	BASO_posttreatment
4	46	7.83	8.81	9.22	4.88	5.13	6.33	10.9	11.8	14.2	34.5	34.3	41.9	70.7	66.9	66.2	22.3	23	22.4	31.6	34.4	33.9	428	235	175	2.09	1.26	2.9	4.37	7.32	6.03	0.91	0.15	0.09	0	0	0	0.46	0.08	0.2
4	47	7.28	5.4	5.29	5.2	2.88	5.72	11.5	6.7	13	36.3	19.9	39.3	69.8	69.1	68.7	22.1	23.3	22.7	31.7	33.7	33.1	196	37	199	2.46	1.27	1.29	4.18	3.96	3.81	0.59	0.13	0.12	0	0	0	0.05	0.04	0.07
4	48	6.21	5.78	8.32	5.63	5	7.01	12	11.5	15.6	36.7	34.6	45.3	65.2	69.2	64.6	21.3	23	22.3	32.7	33.2	34.4	265	144	160	1.79	0.82	1.97	4.08	4.83	6.14	0.18	0.07	0.18	0	0	0	0.18	0.06	0.03
4	49	5.35	5.78	7.19	5.28	5	7.43	11.5	11.5	15.5	36.2	34.6	46.6	68.6	69.2	62.7	21.8	23	20.9	31.8	33.2	33.3	238	144	89	1.37	0.82	1.39	3.82	4.83	5.44	0.12	0.07	0.2	0	0	0	0.04	0.06	0.16
4	52	5.89	8.81	2.92	5.88	5.13	6.19	12.9	11.8	13.8	39.5	34.3	43.2	67.2	66.9	69.8	21.9	23	22.3	32.7	34.4	31.9	389	235	201	1.68	1.26	0.76	3.96	7.32	2.08	0.08	0.15	0.05	0	0	0	0.17	0.08	0.03
5	54	7.9	5.78	6.71	5.12	5	5.09	10.8	11.5	9.9	33.9	34.6	32.7	66.2	69.2	64.2	21.1	23	19.4	31.9	33.2	30.3	382	144	292	1.59	0.82	3.91	5.84	4.83	2.1	0.12	0.07	0.34	0	0	0.01	0.35	0.06	0.35
5	55	7.28	5.4	5.52	5.2	2.88	6.41	11.5	6.7	13.2	36.3	19.9	38.9	69.8	69.1	60.7	22.1	23.3	20.6	31.7	33.7	33.9	196	37	163	2.46	1.27	1.06	4.18	3.96	4.28	0.59	0.13	0.15	0	0	0	0.05	0.04	0.03
5	56	6.63	8.81	3.54	6.27	5.13	5.79	13.9	11.8	12.7	41.3	34.3	37.3	65.9	66.9	64.4	22.2	23	21.9	33.7	34.4	34	327	235	29	2.74	1.26	0.67	3.77	7.32	2.81	0.05	0.15	0.04	0	0	0	0.07	0.08	0.02
5	57	5.35	5.78	5.1	5.28	5	5.81	11.5	11.5	12.5	36.2	34.6	38.6	68.6	69.2	66.4	21.8	23	21.5	31.8	33.2	32.4	238	144	173	1.37	0.82	0.67	3.82	4.83	4.33	0.12	0.07	0.06	0	0	0	0.04	0.06	0.04
8	36	7.29	13.24	4.21	4.81	3.09	4.92	10.5	7.8	10.2	32.3	24	34.2	67.2	77.7	69.5	21.8	25.2	20.7	32.5	32.5	29.8	135	162	479	1.52	2.78	2.21	4.97	9.78	1.52	0.59	0.25	0.41	0	0.01	0	0.21	0.42	0.07
8	38	6.47	6.72	10.76	5.54	3.53	6.51	12.4	9.5	13.3	37.5	27.7	41.5	67.7	78.5	63.7	22.4	26.9	20.4	33.1	34.3	32	252	132	62	2.28	1.83	2.04	3.91	4.69	8.45	0.14	0.11	0.16	0	0	0	0.14	0.09	0.11
8	39	7.35	11.69	8.12	5.57	5.33	6.52	10.9	11.4	11.7	33.6	34.4	38.1	60.3	64.5	58.4	19.6	21.4	17.9	32.4	33.1	30.7	447	199	155	3.58	5.42	4.07	3.43	5.41	3.35	0.03	0.75	0.39	0	0	0.01	0.31	0.11	0.3
8	40	9.04	7.48	8.69	5.89	5.4	5.06	12.6	12.2	9.5	38.6	35.3	34	65.5	65.4	67.2	21.4	22.6	18.8	32.6	34.6	27.9	260	259	522	3.95	1.98	5.26	4.66	5.32	2.36	0.22	0.1	0.73	0	0	0	0.21	0.08	0.34
9	41	9.04	10.45	7.63	5.89	5.12	6.35	12.6	11.5	14.8	38.6	34	45.7	65.5	66.4	72	21.4	22.5	23.3	32.6	33.8	32.4	260	186	368	3.95	2.83	1.82	4.66	6.66	5.48	0.22	0.81	0.19	0	0	0	0.21	0.15	0.14
9	42	5.82	7.36	4.85	5.23	3.96	5.72	11.5	9.3	12.6	35.9	28	38.8	68.6	70.7	67.8	22	23.5	22	32	33.2	32.5	241	230	297	1.89	1.74	1.4	3.46	5	2.99	0.37	0.52	0.41	0	0	0	0.1	0	0.05
9	43	7.29	7.3	4.83	4.81	4.85	6.09	10.5	11.6	13.6	32.3	32.3	40.5	67.2	66.6	66.5	21.8	23.9	22.3	32.5	35.9	33.6	135	145	21	1.52	1.37	0.78	4.97	5.58	3.95	0.59	0.29	0.04	0	0	0	0.21	0.06	0.06
9	44	6.47	11.67	7.77	5.54	5.75	5.05	12.4	13.3	10.8	37.5	37.8	35.6	67.7	65.7	70.5	22.4	23.1	21.4	33.1	35.2	30.3	252	302	497	2.28	2.2	4.09	3.91	9.19	3.3	0.14	0.16	0.22	0	0	0	0.14	0.12	0.16
9	45	7.35	8.76	6.16	5.57	4.55	5.17	10.9	10.2	12.3	33.6	30.9	38.1	60.3	67.9	73.7	19.6	22.4	23.8	32.4	33	32.3	447	342	98	3.58	2.95	2.58	3.43	5.39	3.04	0.03	0.26	0.4	0	0	0	0.31	0.16	0.14
10	50	9.04	10.45	7.28	5.89	5.12	5.69	12.6	11.5	12.1	38.6	34	36.9	65.5	66.4	64.9	21.4	22.5	21.3	32.6	33.8	32.8	260	186	69	3.95	2.83	1.86	4.66	6.66	4.74	0.22	0.81	0.65	0	0	0	0.21	0.15	0.03
10	51	5.82	7.36	6.63	5.23	3.96	5.28	11.5	9.3	11.4	35.9	28	34.7	68.6	70.7	65.7	22	23.5	21.6	32	33.2	32.9	241	230	193	1.89	1.74	2.82	3.46	5	3.02	0.37	0.52	0.62	0	0	0	0.1	0.1	0.17
10	58	7.65	6.13	6.25	5.57	5.98	6.39	10.9	12.8	13.5	33.6	36.5	39.1	60.3	61	61.2	19.6	21.4	21.1	32.4	35.1	34.5	447	243	104	3.58	0.97	0.96	3.43	4.88	5.21	0.03	0.24	0.05	0	0	0	0.31	0.04	0.03
6	129	3.87	7.16	10.15	4.69	4.74	5.81	10.3	11.5	12.2	31.5	33.3	37.8	67.2	70.3	65.1	22	24.3	21	32.7	34.5	32.3	248	94	152	1.02	1.26	2.19	2.69	5.64	7.51	0.08	0.16	0.31	0	0	0	0.08	0.1	0.14
6	128	6.26	11.56	5.14	5.41	4.26	5.66	11.5	9.9	11.8	34.8	28.7	37.3	64.3	67.4	65.9	21.3	23.2	20.8	33	34.5	31.6	186	177	209	2.34	2.06	1.86	3.77	9.22	2.98	0.12	0.23	0.22	0	0	0	0.03	0.05	0.08
6	127	7.23	8.33	10.48	5.39	4.71	5.25	11.2	10.8	12.7	34.6	32.4	39.9	64.2	68.8	76	20.8	22.9	24.2	32.4	33.3	31.8	123	93	85	3.1	3.1	3.18	3.63	4.93	6.32	0.36	0.26	0.96	0	0	0	0.14	0.04	0.02
6	125	6.44	9.45	9.85	5.7	3.72	5.87	11.3	9.5	12.2	35	28.3	38	61.4	76.1	64.7	19.8	25.5	20.8	32.3	33.6	32.1	235	93	191	2.69	2.36	3.02	3.38	6.73	5.85	0.22	0.2	0.91	0	0	0	0.15	0.16	0.07

## Sheet: COLUMN EXPLANATION
COLUMN EXPLANATION
	Group
6	Early atherosclerosis - distilled water (placebo)
4	Early atherosclerosis - saffron 50mg/kg/day (S50)
5	Early atherosclerosis - saffron 100mg/kg/day (S100)
10	Established atherosclerosis - distilled water (placebo)
8	Established atherosclerosis - saffron 50mg/kg/day (S50)
9	Established atherosclerosis - saffron 100mg/kg/day (S100)
